# Supplementary material for: Long Stent Implantation on the Left Anterior Descending Coronary Artery at a Follow-Up of More Than Five Years
Source: J Clin Med. 2023 Dec 29;13(1):210. doi: 10.3390/jcm13010210 (PMC10779530; doi:10.3390/jcm13010210)
Supplement: Supplementary file 1 [file jcm-13-00210-s001.zip]

Archive with 1 entries (1 files):
- jcm-2687480-supplementary.pdf
